# Supplementary material for: Effects of neoadjuvant stereotactic body radiotherapy plus adebrelimab and chemotherapy for triple-negative breast cancer: A pilot study
Source: eLife. 2023 Dec 22;12:e91737. doi: 10.7554/eLife.91737 (PMC10746137; doi:10.7554/eLife.91737)
Supplement: Figure 2—source code 1. [file elife-91737-fig2-code1.zip]

Archive with 1 entries (1 files):
- 07-08-2023-RA-eLife-91737/CODEFigure 2.docx
