# Supplementary material for: Effects of neoadjuvant stereotactic body radiotherapy plus adebrelimab and chemotherapy for triple-negative breast cancer: A pilot study
Source: eLife. 2023 Dec 22;12:e91737. doi: 10.7554/eLife.91737 (PMC10746137; doi:10.7554/eLife.91737)
Supplement: Figure 2—source data 1. [file elife-91737-fig2-data1.xlsx]

## Sheet: Sheet1
ID	Clinical Stage	pCR	RCB	Decrease
1	IIIA	0	0	-43.9
2	IIA	0	0	-100
3	IIIA	0	0	-80.5
4	IIA	0	0	-100
5	IIIA	0	0	-48.2
6	IIA	1	I	-48.2
7	IIA	0	0	-55.6
8	IIA	0	0	-71.4
9	IIA	0	0	-100
10	IIB	0	0	-43.8
